# Supplementary material for: Testing the Domino Theory of Gene Loss in Buchnera aphidicola: The Relevance of Epistatic Interactions
Source: Life (Basel). 2018 May 29;8(2):17. doi: 10.3390/life8020017 (PMC6027505; doi:10.3390/life8020017)
Supplement: Supplementary file 1 [file life-08-00017-s001.zip]

Archive with 13 entries (10 files):
- Martinez-Cano-etal-SuppFiles/
- Martinez-Cano-etal-SuppFiles/Supplementary_material_1.pdf
- __MACOSX/
- __MACOSX/Martinez-Cano-etal-SuppFiles/
- __MACOSX/Martinez-Cano-etal-SuppFiles/._Supplementary_material_1.pdf
- Martinez-Cano-etal-SuppFiles/Supplementary_material_2.pdf
- __MACOSX/Martinez-Cano-etal-SuppFiles/._Supplementary_material_2.pdf
- Martinez-Cano-etal-SuppFiles/Supplementary_material_Table_S1.txt
- __MACOSX/Martinez-Cano-etal-SuppFiles/._Supplementary_material_Table_S1.txt
- Martinez-Cano-etal-SuppFiles/Supplementary_material_Table_S2.txt
- __MACOSX/Martinez-Cano-etal-SuppFiles/._Supplementary_material_Table_S2.txt
- Martinez-Cano-etal-SuppFiles/Supplementary_material_Table_S3.txt
- __MACOSX/Martinez-Cano-etal-SuppFiles/._Supplementary_material_Table_S3.txt
