# Supplementary material for: Testing the Domino Theory of Gene Loss in Buchnera aphidicola: The Relevance of Epistatic Interactions
Source: Life (Basel). 2018 May 29;8(2):17. doi: 10.3390/life8020017 (PMC6027505; doi:10.3390/life8020017)
Supplement: Supplementary file 1 [file life-08-00017-s001.zip › Martinez-Cano-etal-SuppFiles/Supplementary_material_Table_S1.txt]

Gene	GI	file	Variable	Bnum	Jwnum	Essentiality	Localization	Pathway	COG	Accession	Annotation	Buchnera aphidicola str. F009 (Myzus persicae)	Buchnera aphidicola str. G002 (Myzus persicae)	Buchnera aphidicola str. W106 (Myzus persicae)	Buchnera aphidicola str. USDA (Myzus persicae)	Buchnera aphidicola str. Ak (Acyrthosiphon kondoi)	Buchnera aphidicola str. JF99 (Acyrthosiphon pisum)	Buchnera aphidicola str. TLW03 (Acyrthosiphon pisum)	Buchnera aphidicola str. 5A (Acyrthosiphon pisum)	Buchnera aphidicola str. Tuc7 (Acyrthosiphon pisum)	Buchnera aphidicola str. APS (Acyrthosiphon pisum)	Buchnera aphidicola str. LSR1 (Acyrthosiphon pisum)	Buchnera aphidicola str. JF98 (Acyrthosiphon pisum)	Buchnera aphidicola str. LL01 (Acyrthosiphon pisum)	Buchnera aphidicola str. Sg (Schizaphis graminum)	Buchnera aphidicola str. Ua (Uroleucon ambrosiae)	Buchnera aphidicola str. Bp (Baizongia pistaciae)	Buchnera aphidicola BCc	Buchnera aphidicola (Cinara tujafilina)
minE	16129137	2778_minE	no	b1174	JW1163	essential	CY	CELL.DIVISION	D	NP_415692.1	cell division topological specificity factor	644812137	644812137	644812137	644812137	504312375	499198528	499198528	497560096	499198528	15616934	497560096	499198528	499198528	499366259	504312922	499403961	754113549	503643857
minD	16129138	2779_cell_division_inhibi	no	b1175	JW1164	essential	CY	CELL.DIVISION	D	NP_415693.1	inhibitor of FtsZ ring polymerization; chromosome-membrane tethering protein; membrane ATPase of the MinCDEE system	644812142	644812142	644812142	644812142	504312376	499198529	499198529	497560097	499198529	15616935	497560097	499198529	499198529	499366260	504312923	499403962	499991877	503643858
minC	16129139	2780_cell_division_inhibi	yes	b1176	JW1165	non-essential	CY	CELL.DIVISION	D	NP_415694.1	inhibitor of FtsZ ring polymerization	644812145	644812145	644812145	644812145	504312377	504311801	NA	497560098	497560098	15616936	497560098	NA	497560098	499366261	504312924	499403963	499991878	503643859
zapA	16130812	2828_hypothetical_protein	yes	b2910	JW2878	non-essential	--	CELL.DIVISION	S	NP_417386.1	FtsZ stabilizer	NA	NA	NA	NA	NA	NA	NA	NA	NA	NA	NA	NA	NA	NA	NA	NA	499991924	754115153
yihA	145698334	2833_hypothetical_protein	no	b3865	JW5930	essential	CY	CELL.DIVISION	R	NP_418301.3	cell division GTP-binding protein	644812479	644812479	644812479	644812479	504312468	497560201	497560201	497560201	497560201	15617031	497560201	504311959	497560201	499366351	504313012	763130856	499991929	754115211
ftsW	16128082	209_cell_division_protei	yes	b0089	JW0087	essential	IM	CELL.DIVISION,CELL.SHAPE	D	NP_414631.1	putative lipid II flippase; integral membrane protein; FtsZ ring stabilizer	644811786	644811786	644811786	644811786	504312273	497559990	497559990	497559990	501696242	15616835	497559990	NA	497559990	499366163	504312825	499403865	NA	NA
ftsA	16128087	206_ftsA	yes	b0094	JW0092	essential	CY	CELL.DIVISION,CELL.SHAPE	D	NP_414636.1	ATP-binding cell division FtsK recruitment protein	644811775	644811775	644811775	644811775	504312269	497559987	504311614	497559987	497559987	15616832	497559987	504311614	497559987	499366160	504312821	499403861	499991813	NA
ftsZ	16128088	205_peptidase_M23	yes	b0095	JW0093	essential	IM	CELL.DIVISION,CELL.SHAPE	D	NP_414637.1	GTP-binding tubulin-like cell division protein	644811771	644811771	644811771	644811771	504312268	497559986	497559986	497559986	497559986	15616831	497559986	NA	497559986	499366159	504312820	499403860	499991812	NA
emtA	90111231	253_murein_transglycosyl	yes	b1193	JW5821	non-essential	--	CELL.DIVISION,CELL.SHAPE,CELL.WALL.BIOGENESIS	M	NP_415711.2	lytic murein endotransglycosylase E	NA	NA	NA	NA	504312315	501696257	501696257	497560034	501696257	15616875	497560034	501696257	NA	NA	504312865	NA	NA	NA
mltA	16130720	438_murein_transglycosyl	yes	b2813	JW2784	non-essential	--	CELL.DIVISION,CELL.SHAPE,CELL.WALL.BIOGENESIS	M	NP_417293.1	membrane-bound lytic murein transglycosylase A	644812563	644812563	644812563	644812563	504312492	497560226	NA	497560226	497560226	15617056	497560226	NA	497560226	763126198	504313036	NA	NA	NA
ybeD	16128614	2872_hypothetical_protein	no	b0631	JW0626	non-essential	--	CELL.DIVISION,CELL.WALL.BIOGENESIS	S	NP_415164.1	UPF0250 family protein	644812658	644812658	644812658	644812658	504312521	497560257	497560257	497560257	497560257	15617085	497560257	497560257	497560257	499366404	763155410	499404075	499991965	754115168
era	16130491	2739_GTP-binding_protein	no	b2566	JW2550	essential	CY	CELL.DIVISION,CHROMOSOME.SEGREGATION	R	NP_417061.1	membrane-associated, 16S rRNA-binding GTPase	644811911	644811911	644811911	644811911	504312308	501696254	763176932	497560027	501696254	15616868	497560027	501696254	501696254	499366196	504312859	499403899	754113574	503643813
phoE	16128227	346_Porin-like_protein_B	yes	b0241	JW0231	non-essential	OM	CELL.ENVELOPE.INTEGRITY	M	NP_414776.1	outer membrane phosphoporin protein E	644812246	644812246	644812246	644812246	504312403	504311808	501696289	497560131	501696289	15616964	497560131	NA	501696289	499366289	504312951	NA	NA	NA
pal	16128716	2361_peptidoglycan-associ	yes	b0741	JW0731	non-essential	OM	CELL.ENVELOPE.INTEGRITY	M	NP_415269.1	peptidoglycan-associated outer membrane lipoprotein	NA	NA	NA	NA	NA	NA	NA	NA	NA	NA	NA	NA	NA	NA	NA	499403941	NA	NA
ompF	16128896	346_Porin-like_protein_B	yes	b0929	JW0912	non-essential	OM	CELL.ENVELOPE.INTEGRITY	M	NP_415449.1	outer membrane porin 1a (Ia;b;F)	644812246	644812246	644812246	644812246	504312403	504311808	501696289	497560131	501696289	15616964	497560131	NA	501696289	499366289	504312951	NA	NA	NA
ompC	16130152	346_Porin-like_protein_B	yes	b2215	JW2203	non-essential	OM	CELL.ENVELOPE.INTEGRITY	M	NP_416719.1	outer membrane porin protein C	644812246	644812246	644812246	644812246	504312403	504311808	501696289	497560131	501696289	15616964	497560131	NA	501696289	499366289	504312951	NA	NA	NA
csrA	16130603	2826_carbon_storage_regul	no	b2696	JW2666	essential	CY	CELL.SHAPE	T	NP_417176.1	pleiotropic regulatory protein for carbon source metabolism	644812395	644812395	644812395	644812395	504312446	497560178	497560178	497560178	497560178	15617008	497560178	497560178	497560178	499366332	504312992	499404018	499991923	503643909
murE	16128078	213_murE	yes	b0085	JW0083	essential	CY	CELL.WALL.BIOGENESIS	M	NP_414627.1	UDP-N-acetylmuramoyl-L-alanyl-D-glutamate:meso- diaminopimelate ligase	644811801	644811801	644811801	644811801	504312276	504311770	501696244	497559994	501696244	15616839	497559994	NA	501696244	NA	504312828	499403869	NA	NA
murF	16128079	212_UDP-N-acetylmuramoyl	yes	b0086	JW0084	essential	CY	CELL.WALL.BIOGENESIS	M	NP_414628.1	UDP-N-acetylmuramoyl-tripeptide:D-alanyl-D- alanine ligase	644811797	644811797	NA	644811797	NA	504311769	497559993	497559993	763176749	15616838	497559993	NA	NA	NA	NA	499403868	NA	NA
mraY	16128080	211_mraY	yes	b0087	JW0085	essential	IM	CELL.WALL.BIOGENESIS	M	NP_414629.1	phospho-N-acetylmuramoyl-pentapeptide transferase	644811794	644811794	644811794	644811794	504312275	504311768	501696243	497559992	501696243	15616837	497559992	504311768	501696243	NA	504312827	763130721	NA	NA
murD	16128081	210_murD	yes	b0088	JW0086	essential	CY	CELL.WALL.BIOGENESIS	M	NP_414630.1	UDP-N-acetylmuramoyl-L-alanine:D-glutamate ligase	644811791	644963823	644963823	644963823	504312274	497559991	497559991	497559991	497559991	15616836	497559991	497559991	497559991	499366164	504312826	499403866	NA	NA
murG	16128083	208_UDP-N-acetylglucosam	yes	b0090	JW0088	essential	IM	CELL.WALL.BIOGENESIS	M	NP_414632.1	N-acetylglucosaminyl transferase	644811783	644811783	644811783	644811783	504312272	504311767	499198468	497559989	499198468	15616834	497559989	499198468	499198468	499366162	504312824	499403864	NA	NA
murC	16128084	207_UDP-N-acetylmuramate	yes	b0091	JW0089	essential	CY	CELL.WALL.BIOGENESIS	M	NP_414633.1	UDP-N-acetylmuramate:L-alanine ligase	763126234	763126234	763146564	763146564	504312271	504311766	504311615	497559988	501696241	15616833	497559988	504311766	504312024	NA	504312823	499403863	NA	NA
ddlB	16128085	1357_ddl	yes	b0092	JW0090	non-essential	CY	CELL.WALL.BIOGENESIS	M	NP_414634.1	D-alanine:D-alanine ligase	644811779	644811779	644811779	644811779	504312270	NA	NA	NA	NA	NA	NA	NA	NA	499366161	504312822	763130830	NA	NA
mrcB	16128142	192_bifunctional_glycosy	yes	b0149	JW0145	non-essential	PE	CELL.WALL.BIOGENESIS	M	NP_414691.1	fused glycosyl transferase and transpeptidase	763126233	763126233	763166121	763126233	763125755	497559973	NA	497559973	497559973	15616819	497559973	NA	504312023	NA	763155391	499403852	NA	NA
mviN	16129032	2782_membrane_protein	yes	b1069	JW1056	essential	IM	CELL.WALL.BIOGENESIS	R	NP_415587.1	putative lipid II flippase	644812155	644812155	644812155	644812155	504312379	504311636	504311636	501695986	501696279	15616939	497560102	504311636	504311636	499366264	504312927	499403965	NA	503643862
murA	16131079	373_UDP-N-acetylglucosam	yes	b3189	JW3156	essential	CY	CELL.WALL.BIOGENESIS	M	NP_417656.1	UDP-N-acetylglucosamine 1-carboxyvinyltransferase	644812327	644812327	644812327	644812327	NA	501696300	504311653	497560159	501696300	15616990	497560159	NA	501696300	499366314	504312974	499404002	NA	NA
murI	90111671	529_glutamate_racemase	yes	b3967	JW5550	essential	CY	CELL.WALL.BIOGENESIS	M	NP_418402.2	glutamate racemase	644812896	644812896	644812896	644812896	504312582	504311853	504311685	497560320	501696352	15617147	497560320	504311853	501696352	499366465	504313121	763130888	NA	NA
murB	16131806	39_murB	yes	b3972	JW3940	essential	CY	CELL.WALL.BIOGENESIS	M	NP_418403.1	UDP-N-acetylenolpyruvoylglucosamine reductase, FAD-binding	644811202	644811202	644811202	644811202	504312112	763126213	501696176	501694870	501696176	15616670	501694870	NA	501696176	499366001	504312677	499403719	NA	NA
glmM	16131066	368_glmM	yes	b3176	JW3143	non-essential	CY	CELL.WALL.BIOGENESIS,LPS.AND.ECA	G	NP_417643.1	phosphoglucosamine mutase	644812308	644812308	644812308	644812308	504312424	497560154	504311652	497560154	497560154	15616985	497560154	504311943	497560154	NA	504312969	499403997	NA	NA
glmS	16131597	24_glutamine--fructose-	yes	b3729	JW3707	essential	CY	CELL.WALL.BIOGENESIS,LPS.AND.ECA	M	NP_418185.1	L-glutamine:D-fructose-6-phosphate aminotransferase	644811161	644811161	644963803	644963803	504312097	NA	NA	497559803	501696173	28952040	497559803	497559803	NA	499365986	504312663	499403705	NA	NA
glmU	16131598	25_glmU	yes	b3730	JW3708	essential	CY	CELL.WALL.BIOGENESIS,LPS.AND.ECA	M	NP_418186.1	fused N-acetyl glucosamine-1-phosphate uridyltransferase/glucosamine-1-phosphate acetyl transferase	763126221	763126221	763126221	763126221	504312098	504311709	497559804	497559804	497559804	15616656	497559804	497559804	497559804	499365987	504312664	499403706	NA	NA
ptsH	16130341	59_phosphocarrier_prote	yes	b2415	JW2408	non-essential	CY	CELL.WALL.BIOGENESIS,LPS.AND.ECA,M.ANTIGEN.AND.OSMOTIC.STRESS.RESPONSE	G	NP_416910.1	phosphohistidinoprotein-hexose phosphotransferase component of PTS system (Hpr)	644811322	644811322	644811322	644811322	504312131	497559838	497559838	497559838	497559838	15616690	497559838	497559838	497559838	499366021	504312693	499403734	NA	NA
ptsI	16130342	58_phosphoenolpyruvate-	yes	b2416	JW2409	non-essential	CY	CELL.WALL.BIOGENESIS,LPS.AND.ECA,M.ANTIGEN.AND.OSMOTIC.STRESS.RESPONSE	G	NP_416911.1	PEP-protein phosphotransferase of PTS system (enzyme I)	763126223	763126223	763126223	763126223	504312130	504311720	NA	497559837	501696185	15616689	497559837	NA	501696185	499366020	504312692	499403733	NA	NA
dsbA	16131701	412_thiol-disulfide_inte	yes	b3860	JW3832	non-essential	PE	CHAPERONES	OC	NP_418297.1	periplasmic protein disulfide isomerase I	644812472	644812472	644812472	644812472	504312466	497560199	NA	497560199	497560199	15617029	497560199	497560199	497560199	499366349	504313010	499404027	NA	NA
groL	16131968	2622_groEL	no	b4143	JW4103	non-essential	CY	CHAPERONES	O	NP_418567.1	Cpn60 chaperonin GroEL, large subunit of GroESL	644811138	644811138	644811138	644811138	504312090	497559796	501696169	497559796	501696169	15616648	497559796	497559796	501696169	499365979	504312656	499403698	499991697	503643671
folA	16128042	134_dihydrofolate_reduct	yes	b0048	JW0047	essential	CY	CHORISMATE.DEGRADATION	H	NP_414590.1	dihydrofolate reductase	644811563	644811563	644811563	644811563	504312201	504311747	497559915	497559915	497559915	15616763	497559915	497559915	497559915	499366093	504312758	499403801	NA	NA
folD	16128513	2870_methenyltetrahydrofo	yes	b0529	JW0518	essential	CY	CHORISMATE.DEGRADATION	H	NP_415062.1	bifunctional 5,10-methylene-tetrahydrofolate dehydrogenase/ 5,10-methylene-tetrahydrofolate cyclohydrolase	644812651	644812651	644812651	644812651	504312519	497560255	497560255	497560255	497560255	15617083	497560255	NA	497560255	499366402	504313060	499404073	499991963	503643946
folE	16130091	3069_folE	yes	b2153	JW2140	essential	CY	CHORISMATE.DEGRADATION	H	NP_416658.1	GTP cyclohydrolase I	644811536	644811536	644811536	644811536	NA	NA	NA	NA	NA	NA	NA	NA	NA	499366086	NA	NA	NA	NA
folC	16130250	158_dihydrofolate_syntha	yes	b2315	JW2312	essential	CY	CHORISMATE.DEGRADATION	H	NP_416818.1	bifunctional folylpolyglutamate synthase/ dihydrofolate synthase	644811638	644811638	644811638	644811638	504312225	504311756	504311600	497559939	501696230	15616787	497559939	NA	504311600	499366118	504312781	499403825	NA	NA
metK	16130843	393_S-adenosylmethionine	yes	b2942	JW2909	essential	CY	CHORISMATE.DEGRADATION	H	NP_417417.1	S-adenosylmethionine synthetase	644812402	644812402	644812402	644812402	504312448	497560180	497560180	497560180	497560180	15617010	497560180	NA	497560180	499366334	NA	NA	NA	NA
dut	16131511	2919_hypothetical_protein	no	b3640	JW3615	essential	CY	CHROMOSOME.SEGREGATION	F	NP_418097.1	deoxyuridinetriphosphatase	644812916	763131084	763131084	763131084	504312586	497560324	497560324	497560324	497560324	15617151	497560324	497560324	497560324	499366468	504313124	499404144	754113599	754115229
mscS	16130825	433_mechanosensitive_ion	yes	b2924	JW2891	non-essential	IM	ENTEROBACTIN.AND.METAL.ION.TRANSPORT	M	NP_417399.1	mechanosensitive channel protein, small conductance	644812546	644812546	644812546	644812546	504312488	497560222	504311668	497560222	497560222	28952055	497560222	497560222	497560222	499366369	504313032	499404048	754113588	NA
fabG	16129056	2792_3-ketoacyl-ACP_reduc	no	b1093	JW1079	essential	CY	FAS	IQR	NP_415611.1	3-oxoacyl-[acyl-carrier-protein] reductase	644812219	644812219	644812219	644812219	504312396	504311805	497560123	497560123	497560123	15616956	497560123	763121784	497560123	499366282	504312943	499403977	499991887	503643872
fabI	16129249	2744_enoyl-ACP_reductase	yes	b1288	JW1281	essential	CY	FAS	I	NP_415804.1	enoyl-[acyl-carrier-protein] reductase, NADH-dependent	644811939	644811939	644811939	644811939	504312316	504311785	NA	497560035	499198493	15616876	497560035	499198493	499198493	499366202	504312866	763130739	499991840	503643818
fabB	16130258	2658_3-oxoacyl-ACP_syntha	no	b2323	JW2320	essential	CY	FAS	IQ	NP_416826.1	3-oxoacyl-[acyl-carrier-protein] synthase I	644811388	644811388	644811388	644811388	504312153	504311729	501696195	497559861	501696195	15616713	497559861	497559861	501696195	499366042	504312715	499403755	499991735	503643710
ispH	16128023	138_ispH	yes	b0029	JW0027	essential	CY	ISOPRENOIDS.BIOSYNTHESIS	IM	NP_414570.1	4-hydroxy-3-methylbut-2-enyl diphosphate reductase, 4Fe-4S protein	644811575	644811575	644811575	644811575	504312205	504311749	497559919	497559919	497559919	15616767	497559919	497559919	NA	499366097	504312762	NA	NA	NA
ispE	16129171	162_4-diphosphocytidyl-2	yes	b1208	JW1199	essential	CY	ISOPRENOIDS.BIOSYNTHESIS	I	NP_415726.1	4-diphosphocytidyl-2-C-methylerythritol kinase	763126232	763126232	763126232	763126232	NA	497559943	497559943	497559943	497559943	15616789	497559943	497559943	497559943	499366120	504312784	NA	NA	NA
ispG	16130440	276_4-hydroxy-3-methylbu	yes	b2515	JW2499	essential	CY	ISOPRENOIDS.BIOSYNTHESIS	I	NP_417010.1	1-hydroxy-2-methyl-2-(E)-butenyl 4-diphosphate synthase	644812012	644812012	644812012	644812012	504312337	499198507	504311630	499198507	501696263	15616898	497560057	499198507	504311630	499366223	504312887	NA	NA	NA
ispF	16130653	401_2-C-methyl-D-erythri	yes	b2746	JW2716	essential	CY	ISOPRENOIDS.BIOSYNTHESIS	I	NP_417226.1	2C-methyl-D-erythritol 2,4-cyclodiphosphate synthase	644812436	644812436	644812436	644812436	504312455	497560188	497560188	497560188	497560188	15617018	497560188	497560188	497560188	499366343	504313001	NA	NA	NA
ispD	16130654	402_2-C-methyl-D-erythri	yes	b2747	JW2717	essential	CY	ISOPRENOIDS.BIOSYNTHESIS	I	NP_417227.1	4-diphosphocytidyl-2C-methyl-D-erythritol synthase	644812439	644812439	644812439	644812439	504312456	497560189	497560189	497560189	497560189	15617019	497560189	497560189	497560189	499366344	504313002	NA	NA	NA
ispU	16128167	228_UDP_pyrophosphate_sy	yes	b0174	JW0169	essential	CY	ISOPRENOIDS.BIOSYNTHESIS,CELL.WALL.BIOGENESIS	I	NP_414716.1	undecaprenyl pyrophosphate synthase	644811846	644991094	644811846	644811846	504312290	497560008	497560008	497560008	497560008	15616852	497560008	497560008	497560008	499366178	504312842	763130833	NA	NA
ispA	16128406	445_farnesyl-diphosphate	yes	b0421	JW0411	essential	CY	ISOPRENOIDS.BIOSYNTHESIS,CELL.WALL.BIOGENESIS	H	NP_414955.1	geranyltranstransferase	644812582	644812582	644812582	644812582	504312499	504311840	501696329	497560233	501696329	15617063	497560233	504311966	504311966	499366381	NA	NA	NA	NA
bacA	16130953	56_undecaprenyl-diphosp	yes	b3057	JW3029	non-essential	IM	ISOPRENOIDS.BIOSYNTHESIS,CELL.WALL.BIOGENESIS	V	NP_417529.1	undecaprenyl pyrophosphate phosphatase	644811314	644811314	644811314	644811314	504312128	504311719	504311571	497559835	501696184	15616687	497559835	504311719	501696184	499366018	504312690	499403731	NA	NA
lpcA	16128208	239_phosphoheptose_isome	yes	b0222	JW0212	non-essential	CY	LPS.AND.ECA	G	NP_414757.1	D-sedoheptulose 7-phosphate isomerase	644811887	644811887	644811887	644811887	504312301	497560020	497560020	497560020	497560020	15616861	497560020	497560020	497560020	499366189	504312853	NA	NA	NA
yajR	90111133	446_MFS_transporter	yes	b0427	JW5059	non-essential	IM	NA	-	NP_414961.4	putative transporter	644812587	644812587	644812587	644812587	504312500	501696330	501696330	497560234	501696330	15617064	497560234	NA	501696330	499366382	504313042	499404055	NA	NA
cyoC	16128415	2857_hypothetical_protein	no	b0430	JW0420	non-essential	IM	NA	C	NP_414964.1	cytochrome o ubiquinol oxidase subunit III	644812600	644812600	644812600	644812600	504312504	497560238	497560238	497560238	497560238	15617068	497560238	497560238	497560238	499366386	504313046	499404059	499991950	754115215
cyoB	16128416	2858_cytochrome_O_ubiquin	yes	b0431	JW0421	non-essential	IM	NA	C	NP_414965.1	cytochrome o ubiquinol oxidase subunit I	644812603	644812603	644812603	644812603	504312505	501696332	501696332	497560239	501696332	15617069	497560239	NA	501696332	499366387	504313047	499404060	499991951	503643936
cyoA	16128417	2859_cytochrome_O_ubiquin	no	b0432	JW0422	non-essential	IM	NA	C	NP_414966.1	cytochrome o ubiquinol oxidase subunit II	644812606	644812606	644812606	644812606	763125765	497560240	499198593	497560240	497560240	15617070	497560240	497560240	497560240	499366388	763155471	763130872	499991952	503643937
ybeX	16128641	424_magnesium_and_cobalt	yes	b0658	JW0655	non-essential	CY	NA	P	NP_415191.1	putative ion transport	644812514	644812514	644812514	644812514	504312479	497560213	497560213	497560213	497560213	15617042	497560213	497560213	497560213	499366360	504313023	499404040	NA	NA
flgA	16129035	322_flagella_basal_body_	yes	b1072	JW1059	non-essential	PE	NA	NO	NP_415590.1	assembly protein for flagellar basal-body periplasmic P ring	644812167	644812167	644812167	644812167	504312382	501695993	NA	501695993	501695993	15616942	501695993	501695993	501695993	499366267	504312929	NA	NA	NA
purB	16129094	252_adenylosuccinate_lya	yes	b1131	JW1117	essential	CY	NA	F	NP_415649.1	adenylosuccinate lyase	644811936	644811936	644963826	644963826	504312314	504311625	504311625	497560033	501696256	15616874	497560033	NA	504312037	499366201	504312864	499403905	NA	NA
ompN	16129338	346_Porin-like_protein_B	yes	b1377	JW1371	non-essential	OM	NA	M	NP_415895.1	outer membrane pore protein N, non-specific	644812246	644812246	644812246	644812246	504312403	504311808	501696289	497560131	501696289	15616964	497560131	NA	501696289	499366289	504312951	NA	NA	NA
ynfM	16129554	561_membrane_protein	yes	b1596	JW1588	non-essential	IM	NA	-	NP_416113.1	putative arabinose efflux transporter	644813008	644813008	644813008	644813008	504312613	504311698	504311698	504311698	504311698	15617178	504311698	NA	504311698	499366491	504313149	499404168	NA	NA
fliR	16129897	2654_type_III_protein_exp	yes	b1950	JW1934	non-essential	IM	NA	NU	NP_416460.1	flagellar export pore protein	644811364	644811364	644811364	644811364	504312146	497559853	497559853	497559853	497559853	15616706	497559853	NA	497559853	499366035	504312708	499403748	499991730	503643705
ackA	16130231	2704_acetate_kinase	no	b2296	JW2293	non-essential	CY	NA	C	NP_416799.1	acetate kinase A and propionate kinase 2	644811658	644811658	644811658	644811658	504312231	501694952	501694952	501694952	501694952	15616794	501694952	501694952	501694952	763126188	504312789	499403831	499991792	503643770
iscS	49176235	572_cysteine_desulfurase	yes	b2530	JW2514	non-essential	CY	NA	E	YP_026169.1	cysteine desulfurase (tRNA sulfurtransferase), PLP-dependent	644813041	644813041	644813041	644813041	504312622	497560365	497560365	497560365	497560365	15617187	497560365	497560365	497560365	499366499	504313158	499404176	499992038	NA
lepA	16130494	2742_elongation_factor_4	yes	b2569	JW2553	non-essential	CY	NA	M	NP_417064.1	back-translocating elongation factor EF4, GTPase	644811923	644811923	644811923	645069150	763125733	504311783	501695005	501695005	501695005	15616871	501695005	NA	504312036	763126152	504312862	499403902	499991838	503643816
eno	16130686	2831_eno	no	b2779	JW2750	essential	CY	NA	G	NP_417259.1	enolase	644812424	644812424	644812424	644812424	504312453	504311821	497560186	497560186	497560186	15617016	497560186	504311952	497560186	499366340	504312999	499404025	499991927	503643914
rpmA	16131075	2812_50S_ribosomal_protei	yes	b3185	JW3152	essential	CY	NA	J	NP_417652.1	50S ribosomal subunit protein L27	644812334	644812334	644812334	644812334	504312430	497560161	497560161	497560161	497560161	15616992	497560161	NA	497560161	499366316	504312976	499404004	499991909	503643895
rplU	16131076	2811_rplU	no	b3186	JW3153	essential	CY	NA	J	NP_417653.1	50S ribosomal subunit protein L21	644812331	644812331	644812331	644812331	504312429	497560160	497560160	497560160	497560160	15616991	497560160	504311945	497560160	499366315	504312975	499404003	499991908	503643894
rplW	16131197	2898_50S_ribosomal_protei	yes	b3318	JW3280	essential	CY	NA	J	NP_417777.1	50S ribosomal subunit protein L23	644812762	644812762	644812762	644812762	504312551	497560289	NA	497560289	497560289	15617116	497560289	497560289	497560289	499366434	504313092	499404105	499991994	503643976
trxA	67005950	2933_trxA	yes	b3781	JW5856	non-essential	CY	NA	OC	NP_418228.2	thioredoxin 1	644813027	644813027	644813027	644813027	504312618	504311866	497560361	497560361	497560361	15617183	497560361	NA	497560361	499366495	504313154	499404172	499992034	503644010
coaE	16128096	195_coaE	yes	b0103	JW0100	non-essential	CY	PANTOTHENATE.AND.COA.BIOSYNTHESIS	H	NP_414645.1	dephospho-CoA kinase	644811742	644811742	644811742	644811742	504312259	497559976	497559976	497559976	497559976	15616822	497559976	497559976	497559976	499366150	504312813	NA	NA	NA
panC	16128126	188_panC	yes	b0133	JW0129	non-essential	CY	PANTOTHENATE.AND.COA.BIOSYNTHESIS	H	NP_414675.1	pantothenate synthetase	644811723	644811723	644963819	644811723	504312252	501696238	501696238	497559969	501696238	15616815	497559969	504311907	501696238	499366144	NA	NA	NA	NA
panB	16128127	189_panB	yes	b0134	JW0130	non-essential	CY	PANTOTHENATE.AND.COA.BIOSYNTHESIS	H	NP_414676.1	3-methyl-2-oxobutanoate hydroxymethyltransferase	644811726	644811726	644811726	644811726	504312253	504311762	504311607	497559970	501696239	15616816	497559970	501696239	501696239	499366145	NA	NA	NA	NA
coaD	16131505	556_phosphopantetheine_a	yes	b3634	JW3609	essential	CY	PANTOTHENATE.AND.COA.BIOSYNTHESIS	H	NP_418091.1	pantetheine-phosphate adenylyltransferase	644812989	644812989	644812989	644812989	504312608	499198634	499198634	499198634	499198634	15617173	499198634	504311991	499198634	499366487	504313145	NA	NA	NA
cls	16129210	262_cls	yes	b1249	JW1241	non-essential	IM	PHOSPHOLIPIDS	I	NP_415765.1	cardiolipin synthase 1	644811964	644811964	644811964	644811964	504312323	497560043	497560043	497560043	497560043	15616884	497560043	504311919	497560043	499366209	504312873	499403914	NA	NA
lgt	16130732	421_diacylglyceryl_trans	yes	b2828	JW2796	essential	IM	PHOSPHOLIPIDS	M	NP_417305.1	phosphatidylglycerol-prolipoprotein diacylglyceryl transferase	644812501	644812501	644812501	644812501	504312475	504311831	501696318	497560208	501696318	15617038	497560208	504311961	NA	NA	504313019	499404033	NA	NA
glpF	16131765	294_glycerol_transporter	yes	b3927	JW3898	non-essential	IM	PHOSPHOLIPIDS	G	NP_418362.1	glycerol facilitator	644812083	644812083	644812083	644812083	504312356	499198520	499198520	497560075	499198520	15616916	497560075	NA	499198520	499366240	504312905	NA	NA	NA
ftsH	16131068	2809_hflB	yes	b3178	JW3145	essential	IM	PROTEASE,CELL.DIVISION	O	NP_417645.1	protease, ATP-dependent zinc-metallo	644812313	644812313	644812313	644812313	504312425	504311814	501696299	497560155	501696299	28952053	497560155	NA	501696299	499366310	504312970	499403998	499991904	503643890
hflK	16131996	541_protein_HflK	yes	b4174	JW4132	non-essential	--	PROTEASE,CELL.DIVISION	O	NP_418595.1	modulator for HflB protease specific for phage lambda cII repressor	644812943	644812943	644812943	644812943	504312594	497560332	497560332	497560332	497560332	15617159	497560332	NA	497560332	499366475	504313132	763130890	NA	NA
hflC	16131997	540_protein_HflC	yes	b4175	JW4133	non-essential	--	PROTEASE,CELL.DIVISION	O	NP_418596.1	HflB protease modulator specific for phage lambda cII repressor	644812940	644812940	644812940	644812940	504312593	501696355	501696355	499198624	501696355	15617158	499198624	501696355	501696355	499366474	504313131	499404149	NA	NA
lspA	16128021	139_lipoprotein_signal_p	yes	b0027	JW0025	essential	IM	PROTEIN.SECRETION	E	NP_414568.1	prolipoprotein signal peptidase (signal peptidase II)	644811578	644811578	644811578	644811578	504312206	499198433	499198433	497559920	501696221	15616768	497559920	501696221	499198433	499366098	504312763	499403806	NA	NA
secA	16128091	193_secA	yes	b0098	JW0096	essential	IM	PROTEIN.SECRETION	U	NP_414640.1	preprotein translocase subunit, ATPase	644811736	644991092	644963822	644991092	504312257	504311763	504311611	497559974	499198459	15616820	497559974	499198459	504311611	499366148	504312812	499403853	499991807	NA
yajC	16128392	125_yajC	yes	b0407	JW0397	non-essential	IM	PROTEIN.SECRETION	U	NP_414941.1	SecYEG protein translocase auxillary subunit	644811527	644811527	644811527	644811527	504312192	497559906	497559906	497559906	497559906	15616754	497559906	497559906	497559906	499366083	504312749	499403793	NA	NA
tig	16128421	454_trigger_factor	yes	b0436	JW0426	non-essential	CY	PROTEIN.SECRETION	O	NP_414970.1	peptidyl-prolyl cis/trans isomerase (trigger factor)	644812613	644812613	644812613	644812613	504312508	504311843	NA	497560242	501696334	15617072	497560242	NA	NA	499366390	504313049	NA	NA	NA
lolC	16129079	284_lipoprotein-releasin	yes	b1116	JW5161	essential	IM	PROTEIN.SECRETION	M	NP_415634.1	lipoprotein-releasing system transmembrane protein	644812042	644991099	644812042	644812042	504312345	497560065	497560065	497560065	497560065	15616906	497560065	497560065	497560065	499366229	504312895	NA	NA	NA
lolD	90111215	285_lolD	yes	b1117	JW5162	essential	IM	PROTEIN.SECRETION	V	NP_415635.4	outer membrane-specific lipoprotein transporter subunit	644812045	644812045	644812045	644812045	504312346	499198514	499198514	497560066	499198514	15616907	497560066	499198514	499198514	499366230	504312896	NA	NA	NA
lolE	16129081	1433_membrane_protein	yes	b1118	JW1104	essential	IM	PROTEIN.SECRETION	M	NP_415636.1	lipoprotein-releasing system transmembrane protein	644812048	644812048	644812048	644812048	504312347	NA	NA	NA	NA	NA	NA	NA	504312043	499366231	NA	NA	NA	NA
yfiO	16130516	389_outer_membrane_prote	yes	b2595	JW2577	essential	PE	PROTEIN.SECRETION	R	NP_417086.1	BamABCDE complex OM biogenesis lipoprotein	763126244	763126244	763126244	763126244	504312444	497560176	497560176	497560176	497560176	15617006	497560176	497560176	497560176	499366330	504312990	NA	NA	NA
smpA	90111468	178_outer_membrane_prote	yes	b2617	JW2598	non-essential	--	PROTEIN.SECRETION	J	NP_417107.2	lipoprotein component of BamABCDE OM biogenesis complex	644811691	644811691	644811691	644811691	504312242	499198450	499198450	497559959	499198450	15616805	497559959	499198450	499198450	499366134	NA	NA	NA	NA
secG	16131065	367_protein-export_membr	yes	b3175	JW3142	non-essential	IM	PROTEIN.SECRETION	U	NP_417642.1	preprotein translocase membrane subunit	644812305	644812305	644812305	644812305	504312423	497560153	497560153	497560153	497560153	15616984	497560153	497560153	497560153	499366309	504312968	NA	NA	NA
secY	16131179	2881_secY	no	b3300	JW3262	essential	IM	PROTEIN.SECRETION	U	NP_417759.1	preprotein translocase membrane subunit	644812700	644812700	644812700	644812700	504312533	504311846	499198605	497560271	501696340	15617098	497560271	499198605	499198605	499366416	504313074	499404087	754113556	754115170
secE	16131811	2635_preprotein_transloca	no	b3981	JW3944	essential	IM	PROTEIN.SECRETION	U	NP_418408.1	preprotein translocase membrane subunit	644811200	644811200	644811200	644811200	504312111	497559817	497559817	497559817	497559817	15616669	497559817	504311882	497559817	499366000	504312676	499403718	754113538	503643685
surA	16128047	131_peptidyl-prolyl_cis-	yes	b0053	JW0052	non-essential	PE	PROTEIN.SECRETION,CHAPERONES	O	NP_414595.1	peptidyl-prolyl cis-trans isomerase (PPIase)	644811553	644963815	644963815	644963815	504312198	501696214	NA	497559912	501696214	15616760	497559912	501696214	501696214	499366090	504312755	NA	NA	NA
degP	16128154	220_serine_endoprotease	yes	b0161	JW0157	non-essential	PE	PROTEIN.SECRETION,CHAPERONES	O	NP_414703.1	serine endoprotease (protease Do), membrane-associated	644811819	644811819	644811819	644811819	504312282	504311773	501696247	497560000	501696247	15616844	497560000	504311773	501696247	499366170	504312834	499403876	NA	NA
secB	16131480	47_protein-export_prote	yes	b3609	JW3584	non-essential	CY	PROTEIN.SECRETION,CHAPERONES	U	NP_418066.1	protein export chaperone	644811228	644811228	644811228	644811228	504312120	497559826	763176915	497559826	497559826	15616678	497559826	497559826	497559826	499366009	504312682	NA	NA	NA
mdlA	16128433	459_multidrug_ABC_transp	yes	b0448	JW0438	non-essential	IM	RESPONSE.TO.ANTIBIOTIC	V	NP_414982.1	putative multidrug ABC transporter ATPase	644812633	644812633	644812633	644812633	504312513	501696337	501696337	497560248	501696337	15617077	497560248	NA	501696337	499366396	504313054	499404067	499991957	NA
mdlB	16128434	460_multidrug_resistance	yes	b0449	JW5061	non-essential	IM	RESPONSE.TO.ANTIBIOTIC	V	NP_414983.1	putative multidrug ABC transporter ATPase	644812637	644812637	644812637	644812637	504312514	657881156	657881156	657881156	657881156	15617078	657881156	NA	657881156	499366397	763155473	499404068	499991958	NA
mdtK	49176133	2194_multidrug_resistance	yes	b1663	JW1655	non-essential	IM	RESPONSE.TO.ANTIBIOTIC	V	YP_025307.1	multidrug efflux system transporter	NA	NA	NA	NA	NA	NA	NA	NA	NA	NA	NA	NA	NA	NA	NA	499403774	NA	NA
yhgN	16131308	2844_membrane_protein	yes	b3434	JW3397	non-essential	IM	RESPONSE.TO.ANTIBIOTIC	U	NP_417892.1	UPF0056 family inner membrane protein	644812536	644812536	644812536	644812536	504312485	499198582	499198582	499198582	499198582	28952054	499198582	499198582	499198582	499366366	504313029	499404045	NA	503643927
Column 2 show the NCBI GI gene number from E. coli
Column 13 to 30 show the NCBI GI protein number from the respective Buchnera spp.
