# Supplementary material for: Testing the Domino Theory of Gene Loss in Buchnera aphidicola: The Relevance of Epistatic Interactions
Source: Life (Basel). 2018 May 29;8(2):17. doi: 10.3390/life8020017 (PMC6027505; doi:10.3390/life8020017)
Supplement: Supplementary file 1 [file life-08-00017-s001.zip › Martinez-Cano-etal-SuppFiles/Supplementary_material_Table_S2.txt]

Table Supplementary. Genes showing epistasis in minimal medium and correlated gene loss. The p-value is from BayesTrait analysis.
GeneA	GeneB	epistasis	p-value
folC	murB	-	0.000155964
hflK	purB	-	0.000157035
purB	ynfM	+	0.000157042
hflK	yajR	+	0.000157046
murB	purB	-	0.000157046
hflK	ynfM	+	0.000157047
ispH	phoE	-	0.000746713
glpF	ispH	+	0.000753148
flgA	phoE	+	0.000849106
dsbA	murB	+	0.000883583
folC	phoE	+	0.001060722
phoE	purB	+	0.001061091
glpF	hflK	+	0.001246032
ispH	murB	-	0.004761988
hflK	ispH	+	0.00589897
ispH	purB	-	0.006404161
hflK	phoE	+	0.007808882
ispF	tig	-	0.012824535
folA	glmS	-	0.013279617
folA	purB	-	0.01374341
ispD	phoE	+	0.014963342
glpF	ispG	+	0.015659331
glmU	purB	-	0.016147009
folC	glpF	+	0.016527831
glpF	purB	+	0.016531037
lolC	phoE	+	0.016559338
ispH	lolC	+	0.016581367
glpF	secB	+	0.017172345
cls	folC	-	0.01728239
purB	ybeX	-	0.017565154
phoE	secB	-	0.017882375
folA	folC	-	0.018029045
lspA	purB	-	0.018065048
bacA	purB	-	0.018204289
ispH	secB	+	0.018293572
hflC	purB	-	0.01834641
folC	glmU	+	0.018352738
ispH	lolD	+	0.018694751
folA	ynfM	+	0.019052902
dsbA	murG	+	0.019103541
degP	ynfM	+	0.019198089
flgA	lolC	-	0.019214898
cls	dsbA	+	0.019241685
lolE	metK	-	0.019867184
dsbA	yajC	+	0.02011201
folA	hflK	-	0.020259008
cls	ftsW	+	0.020294859
glpF	lolD	+	0.020995616
flgA	yfiO	+	0.021160361
cls	glmS	-	0.021645756
hflK	ybeX	-	0.021704345
yajR	ybeX	-	0.02172476
hflK	yajC	+	0.021878893
murI	purB	-	0.022260401
ispE	surA	+	0.023391149
folC	ybeX	-	0.023581209
ispG	tig	+	0.024116973
folA	murB	-	0.024151285
bacA	dsbA	+	0.02551952
cls	purB	+	0.026838633
ispA	lolE	+	0.026895332
glmS	murI	-	0.027320875
flgA	lpcA	-	0.0290254
glmS	murG	-	0.030917961
cls	tig	+	0.031575656
lolC	mltA	+	0.033271165
mltA	secB	+	0.033501935
mltA	secG	+	0.036674887
ispA	metK	+	0.037714679
panB	phoE	+	0.038333801
glpF	metK	+	0.040220127
mltA	phoE	+	0.041747719
glpF	panB	+	0.044196952
bacA	murF	+	0.044233553
mltA	ybeX	-	0.044723116
phoE	smpA	+	0.044992083
murC	ynfM	+	0.049533293
