# Supplementary material for: Testing the Domino Theory of Gene Loss in Buchnera aphidicola: The Relevance of Epistatic Interactions
Source: Life (Basel). 2018 May 29;8(2):17. doi: 10.3390/life8020017 (PMC6027505; doi:10.3390/life8020017)
Supplement: Supplementary file 1 [file life-08-00017-s001.zip › Martinez-Cano-etal-SuppFiles/Supplementary_material_Table_S3.txt]

Table Supplementary. Genes showing epistasis in rich medium and correlated gene loss. The p-value is from BayesTrait analysis.
GeneA	GeneB	epistasis	p-value
folC	ynfM	+	0.000155743
ftsW	murB	+	0.000156882
folC	purB	+	0.000157029
folC	yajR	+	0.000157037
ftsW	yajR	-	0.000157039
purB	ynfM	+	0.000157042
hflK	yajR	+	0.000157046
murB	purB	+	0.000157046
hflK	ynfM	+	0.000157047
folC	ftsW	-	0.000157048
dsbA	ftsW	-	0.000897846
phoE	yajR	-	0.001061048
ftsW	ispH	-	0.003750667
folC	ispH	-	0.004216526
surA	yajR	-	0.004636381
ispH	purB	+	0.006404161
hflK	phoE	+	0.007808882
glmS	ptsH	-	0.008082501
bacA	glmS	+	0.010926376
ispH	metK	+	0.012747544
ispH	yfiO	+	0.012875257
hflK	murG	+	0.015533305
cls	yajR	+	0.016184508
hflK	ptsH	-	0.016300004
murD	purB	+	0.016498733
glpF	purB	+	0.016531037
glpF	yajR	+	0.016539694
lolC	phoE	+	0.016559338
phoE	yfiO	+	0.016669108
degP	glmS	-	0.016988632
lolD	surA	-	0.017101022
cls	folC	+	0.01728239
murB	ptsH	-	0.017446689
purB	ybeX	-	0.017565154
ptsH	purB	+	0.017648093
flgA	secG	-	0.017683356
murD	ynfM	+	0.018001927
folA	folC	+	0.018029045
lspA	purB	+	0.018065048
bacA	purB	+	0.018204289
ispH	secB	+	0.018293572
folC	glmU	-	0.018352738
glmS	ybeX	-	0.018635534
ispG	surA	+	0.018838479
folA	ftsW	-	0.018890164
dsbA	murG	+	0.019103541
folC	murI	-	0.019196842
flgA	lolC	-	0.019214898
flgA	ispG	-	0.019499638
lolE	metK	+	0.019867184
coaD	surA	+	0.020059393
bacA	murB	+	0.020356723
folC	yajC	+	0.020530257
glmU	hflK	+	0.020641649
lpcA	surA	+	0.02067389
folC	ispU	-	0.020700883
ybeX	ynfM	+	0.020870144
hflK	murI	-	0.020938366
bacA	hflK	+	0.021012214
murB	murD	+	0.021023519
flgA	yfiO	-	0.021160361
bacA	ynfM	+	0.021213733
folC	ptsH	-	0.021347538
ftsW	murI	+	0.021456848
hflK	ybeX	+	0.021704345
yajR	ybeX	-	0.02172476
murB	yajC	+	0.021771206
ftsW	glmU	-	0.021821519
degP	purB	+	0.021865951
murD	ptsI	+	0.021960105
dsbA	ybeX	-	0.021972296
murG	purB	+	0.022245404
glmS	hflC	-	0.022451044
murB	ybeX	-	0.022531496
murD	yajR	+	0.022604285
ftsW	lspA	+	0.022707273
folC	ybeX	-	0.023581209
folC	murD	+	0.023823752
glmU	ynfM	-	0.024057802
folA	murB	+	0.024151285
ddlB	ispH	+	0.024468703
degP	yajR	-	0.024745207
ptsH	yajR	-	0.025685447
dsbA	murD	+	0.025839787
lolE	smpA	+	0.026778335
ispA	lolE	+	0.026895332
glmS	ispU	+	0.027189487
bacA	ptsI	-	0.027269855
glmS	yajC	+	0.027868498
hflC	ptsI	-	0.033596715
glpF	ispA	-	0.033636974
cls	ptsI	-	0.034274746
ptsI	yajC	+	0.034391236
emtA	flgA	-	0.034769479
panB	surA	-	0.035740214
glpF	smpA	+	0.038801333
ftsW	ynfM	+	0.039318665
lolE	surA	+	0.039736977
smpA	surA	-	0.039958391
metK	phoE	+	0.040216004
folC	mraY	+	0.040669118
panC	surA	-	0.042026741
mltA	ybeX	-	0.044723116
glmM	murB	-	0.045941417
ispA	surA	+	0.047287242
lpcA	mltA	+	0.047989327
ispH	mltA	+	0.048645232
murC	ynfM	+	0.049533293
